# Supplementary material for: Integrative Genomic and Single‐Cell Insights Into Efferocytosis‐Mediated Immune Regulation in Clear Cell Renal Cell Carcinoma
Source: Mediators Inflamm. 2025 Dec 15;2025:8710699. doi: 10.1155/mi/8710699 (PMC12767426; doi:10.1155/mi/8710699)
Supplement: Supplementary file 1 — Supporting Information 1 Table S1: List of 192 efferocytosis‐related genes curated from the Molecular Signatures Database. [file MI-2025-8710699-s002.xlsx]

## Sheet: Sheet1
Gene Symbol
ABCA7
ABI-1
ABL-1
ADGRB1
ADGRB1A
ADGRB1B
ALOX15
ANXA1
ANXA1A
ANXA1B
ANXA1D
ATG-18
AXL
BEC-1
BECN1
BFC
BMA-CED-8
BMA-SNX-6
BSK
C2
C3
C4A
C4B
CABP1
CBR-CED-8
CBR-SNX-6
CCL2
CCR2
CCZ-1
CD300LF
CD36
CED-1
CED-10
CED-12
CED-2
CED-5
CED-6
CED-7
CED-8
CERKL
CFB
CMD-1
CPL-1
CRN-2
CRN-3
CRQ
DRPR
DYN-1
EGR
EMP
FCN1
FCN2
FCN3
FCNB
GAS6
GCK72_021849
GCK72_025305
GSK-3
HAVCR1
HAVCR2
HEP
HMGB1
ITGAV
ITGB3
ITGBN
JMJD6
JPH-1
KLF-1
LIS-1
LOAG_02969
LOAG_02970
LOAG_02971
LOAG_08933
LOTGIDRAFT_127530
LOTGIDRAFT_154784
LOTGIDRAFT_157886
LOTGIDRAFT_166977
LRP1
LST-4
MARCO
MEGF10
MEGF11
MEKK1
MERTK
MFGE8
MIG-2
MOM-5
MTM-1
MTM-3
NDK-1
NEX-1
NIMC4
NR1H3
NRF-5
PAT-2
PDR-1
PEAR1
PHUM_PHUM102730
PHUM_PHUM204090
PHUM_PHUM204150
PHUM_PHUM225050
PHUM_PHUM363240
PHUM_PHUM509260
PIKI-1
PRTP
PSR-1
RAB-14
RAB-5
RAB-7
RAC1
RAC1A
RAC1B
RAC2
RAC3
RAC3A
RAC3B
RARA
RB195_001065
RB195_015450
RB195_025818
RHOBTB
RHOBTB1
RHOBTB2
RHOBTB2A
RHOBTB2B
RHOBTB4
RHOG
RHOG2
RHOGA
RHOGB
RHOGC
RHOGD
RHOGL
RHOH
RHOT1
RHOT1A
RHOT1B
RHOT2
RRAGA
SAND-1
SCARB1
SCB
SEMA3FA
SEMA3FB
SHARK
SMP_125590
SMPDL3B
SNX-1
SNX6
SNX-6
SPG11
SPS1
SRAE_2000352000
SR-BI
SRC42A
SRP
STIM-1
T265_12002
TGM2
THBS1
TIMD4
TREM2
TREX1
TSP_12360A
TTR-52
TYRO3
TYROBP
UIG-1
UNC-108
UNC-112
UNC-51
UNC-73
VPS-18
VPS-34
XKR4
XKR5
XKR5A
XKR5B
XKR6
XKR6_1
XKR6_2
XKR6_4
XKR6A
XKR6B
XKR7
XKR7A
XKR7B
XKR8
XKR8.2
XKR8.3
XKR9
XRGA
