# Supplementary material for: Integrative Genomic and Single‐Cell Insights Into Efferocytosis‐Mediated Immune Regulation in Clear Cell Renal Cell Carcinoma
Source: Mediators Inflamm. 2025 Dec 15;2025:8710699. doi: 10.1155/mi/8710699 (PMC12767426; doi:10.1155/mi/8710699)
Supplement: Supplementary file 2 — Supporting Information 2 Table S2: Ridge regression coefficients of the efferocytosis‐related prognostic model. [file MI-2025-8710699-s001.xlsx]

## Sheet: Sheet1
Ridge regression coefficients of the efferocytosis-related prognostic model
gene	coefficients
AXL	0.0462223
C2	0.0176287
C3	0.0137379
CABP1	-0.0208085
CD36	-0.0132758
CFB	0.0205087
FCN2	-0.0136367
FCN3	-0.0331653
ITGAV	-0.0733559
LRP1	0.0350456
MARCO	0.0178568
MEGF10	0.0167234
NR1H3	0.0415764
PEAR1	-0.0177822
RAC1	0.144512
RAC2	0.0227707
RHOBTB1	-0.0703324
RHOH	0.0016276
SPG11	-0.0703472
TGM2	0.0245617
TREM2	0.00501659
TREX1	0.0626991
TYROBP	-0.000642894
XKR7	0.0476581
XKR8	0.0844413
XKR9	0.0279349
